# Supplementary material for: The Effect of Environment on the Evolution and Proliferation of Protocells of Increasing Complexity
Source: Life (Basel). 2022 Aug 13;12(8):1227. doi: 10.3390/life12081227 (PMC9410160; doi:10.3390/life12081227)
Supplement: Supplementary file 1 [file life-12-01227-s001.zip]

Archive with 8 entries (8 files):
- Supplementary information.pdf
- Video S1.mp4
- Video S2.mp4
- Video S3.mp4
- Video S4.mp4
- Video S5.mp4
- Video S6.mp4
- Video S7.mp4
